# Supplementary material for: Effects of Body Image and Self-Concept on the Management of Type 1 Diabetes Mellitus in Adolescents and Young Adults: A Systematic Review
Source: Healthcare (Basel). 2025 Jun 14;13(12):1425. doi: 10.3390/healthcare13121425 (PMC12193616; doi:10.3390/healthcare13121425)
Supplement: Supplementary file 1 [file healthcare-13-01425-s001.zip]

Archive with 1 entries (1 files):
- healthcare-3638440-supplementary.pdf
